# Supplementary material for: PON-Tm: A Sequence-Based Method for Prediction of Missense Mutation Effects on Protein Thermal Stability Changes
Source: Int J Mol Sci. 2024 Jul 31;25(15):8379. doi: 10.3390/ijms25158379 (PMC11313349; doi:10.3390/ijms25158379)
Supplement: Supplementary file 1 [file ijms-25-08379-s001.zip]

Archive with 1 entries (1 files):
- ijms-3109117-supplementary.xlsx
