# Supplementary material for: PON-Tm: A Sequence-Based Method for Prediction of Missense Mutation Effects on Protein Thermal Stability Changes
Source: Int J Mol Sci. 2024 Jul 31;25(15):8379. doi: 10.3390/ijms25158379 (PMC11313349; doi:10.3390/ijms25158379)
Supplement: Supplementary file 1 [file ijms-25-08379-s001.zip › ijms-3109117-supplementary.xlsx]

## Sheet: Sheet1
Table S1. The detail information of 200 selected features in PON-Tm
Feature Index	Importance	Feature Name
pssm188	0.0866095	rpm-pssm
pssm208	0.0653194	rpm-pssm
pssm293	0.0587387	rpm-pssm
pssm364	0.0514726	rpm-pssm
pssm333	0.0345935	rpm-pssm
pssm164	0.0330774	rpm-pssm
scale31	0.0322398	Transmembrane tendency
group6	0.0272744	negatively charged -> scalehobic
pssm166	0.0265991	rpm-pssm
scale5	0.0205942	Refractivity
pssm381	0.0149294	rpm-pssm
embedding19	0.0142506	embedding
embedding4	0.0137815	embedding
scale3	0.013767	Polarity / Zimmerman
embedding7	0.0122413	embedding
pssm243	0.0121013	rpm-pssm
pssm211	0.0107801	rpm-pssm
pssm242	0.0106138	rpm-pssm
scale27	0.0102451	Hphob. HPLC pH7.5 / Cowan
pssm307	0.0100069	rpm-pssm
pssm106	0.0094709	rpm-pssm
pssm308	0.00890436	rpm-pssm
pssm295	0.00844525	rpm-pssm
scale7	0.00821872	Hphob. / Eisenberg et al.
pssm391	0.00809108	rpm-pssm
pssm231	0.00689113	rpm-pssm
pssm328	0.00640284	rpm-pssm
pssm304	0.00627065	rpm-pssm
pssm161	0.00619204	rpm-pssm
pssm251	0.00615445	rpm-pssm
embedding18	0.00607394	embedding
scale39	0.00588783	Average area buried
pssm390	0.00570999	rpm-pssm
pssm313	0.00567721	rpm-pssm
pssm186	0.00540302	rpm-pssm
pssm332	0.00537717	rpm-pssm
aaindex508	0.00511705	Structure-based comparison table for inside beta class (Luthy et al., 1991)
embedding15	0.00510199	embedding
embedding2	0.00509779	embedding
scale15	0.0050819	Hphob. / Fauchere et al.
pssm353	0.00505788	rpm-pssm
embedding3	0.00501056	embedding
pssm168	0.00488792	rpm-pssm
pssm62	0.00483804	rpm-pssm
pssm395	0.00483758	rpm-pssm
param5	0.00475714	Ext. coefficient
scale25	0.0047277	Hphob. HPLC / Parker & al
scale29	0.00458695	HPLC / HFBA retention
pssm101	0.00454238	rpm-pssm
pssm64	0.00429251	rpm-pssm
pssm1	0.00426063	rpm-pssm
embedding21	0.0042484	embedding
embedding17	0.00423867	embedding
pssm162	0.00421898	rpm-pssm
pssm345	0.00420694	rpm-pssm
pssm61	0.00409633	rpm-pssm
pssm201	0.00409093	rpm-pssm
pssm167	0.00405869	rpm-pssm
aaindex48	0.00404836	Normalized frequency of beta-sheet (Crawford et al., 1973)
param1	0.00403861	Number of amino acids
scale13	0.00397217	Hphob. / Black
pssm348	0.00391426	rpm-pssm
pssm63	0.00371344	rpm-pssm
aaindex313	0.00341527	Hydration free energy (Robson-Osguthorpe, 1979)
pssm330	0.00335457	rpm-pssm
pssm336	0.00324194	rpm-pssm
pssm169	0.00321301	rpm-pssm
pssm281	0.00305222	rpm-pssm
pssm274	0.0029902	rpm-pssm
pssm303	0.00295306	rpm-pssm
aaindex223	0.00288978	Hydrophobicity (Prabhakaran, 1990)
aaindex344	0.00288446	Free energy change of epsilon(i) to epsilon(ex) (Wertz-Scheraga, 1978)
pssm147	0.00275363	rpm-pssm
aaindex4	0.00273508	Membrane-buried preference parameters (Argos et al., 1982)
aaindex350	0.00270975	Principal property value z3 (Wold et al., 1987)
Tm	0.00264352	Tm
param3	0.00261013	Theoretical pI
aaindex269	0.00249512	Average relative fractional occurrence in A0(i) (Rackovsky-Scheraga, 1982)
aaindex355	0.0024911	RF rank (Zimmerman et al., 1968)
pssm305	0.00245838	rpm-pssm
aaindex419	0.00243893	Interior composition of amino acids in nuclear proteins (percent) (Fukuchi-Nishikawa, 2001)
scale30	0.00240282	HPLC / TFA retention
pssm263	0.00235322	rpm-pssm
pssm190	0.0023299	rpm-pssm
pssm127	0.00226753	rpm-pssm
aaindex32	0.0022506	Normalized frequency of N-terminal beta-sheet (Chou-Fasman, 1978b)
aaindex147	0.002197	Normalized frequency of zeta R (Maxfield-Scheraga, 1976)
pssm270	0.00215597	rpm-pssm
pssm221	0.00212095	rpm-pssm
pssm284	0.0020574	rpm-pssm
pssm268	0.00199648	rpm-pssm
scale35	0.00199385	accessible residues
aaindex271	0.00192748	Average relative fractional occurrence in AL(i) (Rackovsky-Scheraga, 1982)
embedding12	0.00189846	embedding
pssm250	0.00186751	rpm-pssm
pssm41	0.00186228	rpm-pssm
aaindex288	0.0018549	Relative preference value at N3 (Richardson-Richardson, 1988)
embedding10	0.00183357	embedding
aaindex250	0.00182246	Weights for beta-sheet at the window position of 2 (Qian-Sejnowski, 1988)
pssm321	0.00180504	rpm-pssm
aaindex568	0.00179622	Substitution matrix derived from structural alignments by maximizing entropy(Ogata et al., 1998)
param7	0.00178914	Aliphatic index
aaindex358	0.00176648	Normalized positional residue frequency at helix termini N" (Aurora-Rose, 1998)
aaindex445	0.00175692	Linker propensity from 3-linker dataset (George-Heringa, 2003)
aaindex193	0.0017376	Optimized transfer energy parameter (Oobatake et al., 1985)
aaindex395	0.00172116	Distribution of amino acid residues in the alpha-helices in thermophilic proteins (Kumar et al., 2000)
aaindex447	0.00170199	Linker propensity from medium dataset (linker length is between six and 14 residues) (George-Heringa, 2003)
pssm42	0.00169713	rpm-pssm
pssm337	0.00164098	rpm-pssm
aaindex252	0.00162557	Weights for beta-sheet at the window position of 4 (Qian-Sejnowski, 1988)
aaindex336	0.00162123	Relative population of conformational state A (Vasquez et al., 1983)
aaindex432	0.00162055	Hydrophobicity coefficient in RP-HPLC, C18 with 0.1%TFA/2-PrOH/MeCN/H2O (Wilce et al. 1995)
aaindex109	0.00160979	pK (-COOH) (Jones, 1975)
aaindex450	0.00158303	Hydropathy scale based on self-information values in the two-state model (50% accessibility) (Naderi-Manesh et al., 2001)
scale51	0.00157252	Total beta-strand
aaindex361	0.00155334	Normalized positional residue frequency at helix termini N1 (Aurora-Rose, 1998)
aaindex593	0.00155159	Modified version of the Miyazawa-Jernigan transfer energy
aaindex331	0.00154922	Normalized frequency of chain reversal D (Tanaka-Scheraga, 1977)
pssm163	0.0015029	rpm-pssm
aaindex444	0.00149171	Linker propensity from 2-linker dataset (George-Heringa, 2003)
pssm246	0.00149094	rpm-pssm
embedding8	0.00148372	embedding
aaindex52	0.00147589	Relative mutability (Dayhoff et al., 1978b)
pssm311	0.00146886	rpm-pssm
aaindex282	0.00145963	Value of theta(i-1) (Rackovsky-Scheraga, 1982)
pH	0.00145457	pH
aaindex375	0.00145313	Normalized positional residue frequency at helix termini C4' (Aurora-Rose, 1998)
pssm324	0.00144928	rpm-pssm
param6	0.00144205	The instability index
pssm301	0.00143873	rpm-pssm
pssm291	0.00143281	rpm-pssm
aaindex359	0.00142948	Normalized positional residue frequency at helix termini N'(Aurora-Rose, 1998)
embedding22	0.00141912	embedding
aaindex153	0.00141743	Retention coefficient in HPLC, pH2.1 (Meek, 1980)
aaindex390	0.00141424	Alpha helix propensity of position 44 in T4 lysozyme (Blaber et al., 1993)
aaindex524	0.00138264	isomorphicity of replacements (Tudos et al., 1990)
aaindex372	0.0013378	Normalized positional residue frequency at helix termini C' (Aurora-Rose, 1998)
aaindex87	0.00132699	Composition (Grantham, 1974)
pssm283	0.00132467	rpm-pssm
aaindex354	0.00132278	Isoelectric point (Zimmerman et al., 1968)
scale48	0.00132141	alpha-helix / Levitt
scale12	0.00130511	Hphob. / Abraham & Leo
aaindex142	0.00128957	Conformational preference for parallel beta-strands (Lifson-Sander, 1979)
aaindex616	0.00127889	Environment-dependent residue contact energies (rows = strand, cols = coil)
aaindex130	0.00127064	Side chain torsion angle phi(AAAR) (Levitt, 1976)
pssm83	0.00124775	rpm-pssm
pssm341	0.0012456	rpm-pssm
aaindex602	0.00122499	Quasichemical statistical potential for the parallel orientation of interacting side groups
aaindex539	0.00121362	Context-dependent optimal substitution matrices for buried turn (Koshi-Goldstein, 1995)
aaindex170	0.00121128	Normalized composition from fungi and plant (Nakashima et al., 1990)
embedding5	0.00120895	embedding
pssm146	0.00119745	rpm-pssm
aaindex581	0.00119694	Optimization-based potential derived by the modified perceptron criterion
pssm286	0.00118967	rpm-pssm
aaindex221	0.00118756	Slope in regression analysis x 1.0E1 (Prabhakaran-Ponnuswamy, 1982)
pssm244	0.00118204	rpm-pssm
aaindex290	0.00117918	Relative preference value at N5 (Richardson-Richardson, 1988)
aaindex61	0.00117744	pK-N (Fasman, 1976)
pssm226	0.0011735	rpm-pssm
pssm124	0.00116494	rpm-pssm
aaindex194	0.00114311	Optimized average non-bonded energy per atom (Oobatake et al., 1985)
aaindex256	0.0011394	Weights for coil at the window position of -5 (Qian-Sejnowski, 1988)
aaindex333	0.00111572	Normalized frequency of zeta R (Tanaka-Scheraga, 1977)
aaindex507	0.00109476	Structure-based comparison table for outside beta class (Luthy et al., 1991)
aaindex208	0.00106853	Normalized frequency of turn in alpha+beta class (Palau et al., 1981)
pssm252	0.0010448	rpm-pssm
aaindex111	0.0010341	Relative mutability (Jones et al., 1992)
aaindex557	0.00103213	Normalised version of SM_SAUSAGE (Dosztanyi-Torda, 2001)
aaindex236	0.00101249	Weights for alpha-helix at the window position of 1 (Qian-Sejnowski, 1988)
pssm228	0.00100773	rpm-pssm
aaindex607	0.000992332	Distance-dependent statistical potential (contacts within 0-5 Angstrooms)
aaindex549	0.000990287	Environment-specific amino acid substitution matrix for beta residues (Overington et al., 1992)
aaindex595	0.000957079	Optimization-derived potential obtained for large set of decoys
aaindex559	0.000945568	Normalised version of SM_THREADER (Dosztanyi-Torda, 2001)
aaindex28	0.000941512	Normalized frequency of N-terminal helix (Chou-Fasman, 1978b)
aaindex278	0.0009335	Average relative fractional occurrence in EL(i-1) (Rackovsky-Scheraga, 1982)
aaindex517	0.000918406	Structure-derived correlation matrix 1 (Niefind-Schomburg, 1991)
aaindex74	0.000897696	Partition coefficient (Garel et al., 1973)
aaindex275	0.000895566	Average relative fractional occurrence in A0(i-1) (Rackovsky-Scheraga, 1982)
aaindex571	0.000883055	Non-symmetric substitution matrix (SLIM) for detection of homologous transmembrane proteins (Mueller et al., 2001)
aaindex92	0.000872227	Heat capacity (Hutchens, 1970)
aaindex289	0.000860289	Relative preference value at N4 (Richardson-Richardson, 1988)
aaindex15	0.00084859	alpha-CH chemical shifts (Bundi-Wuthrich, 1979)
aaindex54	0.000826587	Average membrane preference: AMP07 (Degli Esposti et al., 1990)
aaindex352	0.000795463	Bulkiness (Zimmerman et al., 1968)
aaindex329	0.000790827	Normalized frequency of chain reversal R (Tanaka-Scheraga, 1977)
pssm182	0.00077751	rpm-pssm
aaindex77	0.000764678	Alpha-helix indices for beta-proteins (Geisow-Roberts, 1980)
pssm22	0.000761667	rpm-pssm
pssm43	0.000746367	rpm-pssm
aaindex527	0.00073766	Hydrophobicity scoring matrix (Riek et al., 1995)
aaindex57	0.000733687	Atom-based hydrophobic moment (Eisenberg-McLachlan, 1986)
aaindex206	0.000693733	Normalized frequency of beta-sheet in alpha/beta class (Palau et al., 1981)
neighbor6	0.000672911	neighbor
aaindex1	0.000672049	alpha-CH chemical shifts (Andersen et al., 1992)
aaindex265	0.000667545	Weights for coil at the window position of 5 (Qian-Sejnowski, 1988)
aaindex442	0.000660176	Linker propensity from all dataset (George-Heringa, 2003)
aaindex554	0.00058055	Structure derived matrix (SDM) for alignment of distantly related sequences (Prlic et al., 2000)
aaindex43	0.000563362	Normalized hydrophobicity scales for alpha+beta-proteins (Cid et al., 1992)
pssm148	0.000368673	rpm-pssm
